# Supplementary material for: Low Incidence of Avian Predation on the Brown Marmorated Stink Bug, Halyomorpha halys (Hemiptera: Pentatomidae), in Southeastern Orchard Systems
Source: Insects. 2023 Jul 1;14(7):595. doi: 10.3390/insects14070595 (PMC10380626; doi:10.3390/insects14070595)
Supplement: Supplementary file 1 [file insects-14-00595-s001.zip]

Archive with 1 entries (1 files):
- insects-2422815-supplementary.pdf
